# Supplementary material for: Development, Validation, and Two-Year Application of Rapid and Simple LC-MS/MS-Based Method for the Determination of K2MK-7 in Blood Samples
Source: Molecules. 2023 Sep 8;28(18):6523. doi: 10.3390/molecules28186523 (PMC10535264; doi:10.3390/molecules28186523)
Supplement: Supplementary file 1 [file molecules-28-06523-s001.zip]

Archive with 1 entries (1 files):
- molecules-2576855-supplementary.pdf
